# Supplementary material for: Genetic identity and genotype × genotype interactions between symbionts outweigh species level effects in an insect microbiome
Source: ISME J. 2021 Mar 12;15(9):2537–46. doi: 10.1038/s41396-021-00943-9 (PMC8397793; doi:10.1038/s41396-021-00943-9)
Supplement: Supplementary file 2 — README [file 41396_2021_943_MOESM2_ESM.txt]

These are the data used for the analyses in 
Smee, M.R., Raines, S.A. & Ferrari, J.
Genetic identity and genotype × genotype interactions between symbionts outweigh species level effects in an insect microbiome.
The ISME Journal.

Contact for questions: melaniesmee@gmail.com

There are four data files, each containing data from different experiments that were assessing the fitness of the pea aphid, Acyrthosiphon pisum, when harbouring multiple facultative bacterial endosymbionts and challenged with different biotic or abiotic challenges:
Data_FungalChallenge_Smee.txt
Data_HeatshockSurvival&Fecundity_Smee.txt
Data_M.sativaFecundity_Smee.txt
Data_ParasitoidChallenge_Smee.txt


Data_FungalChallenge_Smee.txt: contains data on the number of aphids that were susceptible to the fungal pathogen Pandora neoaphidis, whilst harbouring different combinations of two facultative endosymbionts, Hamiltonella and Fukatsuia, as well as all single infections, and an uninfected line. 
Column headings:
Line: A numerical identifier given to each aphid line harbouring a different set of symbionts. 
Infection: A factor indicating what facultative symbionts were present: "0" = uninfected line; "F" = Fukatsuia only; "H" = Hamiltonella only; "HF" = coinfected with both Fukatsuia and Hamiltonella.
H.strain: A numerical identifier for each of the five strains of Hamiltonella (1 to 5), and 0 if Hamiltonella was not present in that line.
Ham: Binary yes (1) or no (0) if the species Hamiltonella was present in that aphid line (any of the five strains).
F.strain: A numerical identifier for each of the five strains of Fukatsuia (1 to 5), and 0 if Fukatsuia was not present in that line.
F.type: Binary yes (1) or no (0) if the species Fukatsuia was present in that aphid line (any of the five strains).
Block: The experiment was conducted across several temporal blocks.
Original.no: The number of aphids in each independent replicate of the assay.
Mummies: The number of aphid cadavers found at the end of the experiment.
Prop.Mummied: The proportion of those aphids in the 'Mummies' column, divided by those in the 'Original.no' column to give the proportion of aphids that were susceptible to the fungal pathogen in each independent repeat.
Percent.Mummied: The proportion in the previous column * 100.


Data_HeatshockSurvival&Fecundity_Smee.txt: contains data on the survival and fecundity of aphids in both control and heat shock conditions, whilst harbouring different combinations of two facultative endosymbionts, Hamiltonella and Fukatsuia, as well as all single infections, and an uninfected line. 
Column headings:
Infection: A factor indicating what facultative symbionts were present: "0" = uninfected line; "F" = Fukatsuia only; "H" = Hamiltonella only; "HF" = coinfected with both Fukatsuia and Hamiltonella.
Line: A numerical identifier given to each aphid line harbouring a different set of symbionts. 
H.strain: A numerical identifier for each of the five strains of Hamiltonella (1 to 5), and 0 if Hamiltonella was not present in that line.
Ham: Binary yes (1) or no (0) if the species Hamiltonella was present in that aphid line (any of the five strains).
F.strain: A numerical identifier for each of the five strains of Fukatsuia (1 to 5), and 0 if Fukatsuia was not present in that line.
F.type: Binary yes (1) or no (0) if the species Fukatsuia was present in that aphid line (any of the five strains).
Treatment: The experiment was conducted under two conditions: "C" (control = constant 20C) or "E" (experimental heat shock of 38C).
Block: The experiment was conducted across several temporal blocks.
8.Day.Survival: The number of aphids, out of an original ten, that survived until 8 days after heat shock treatment (or left at 20C if a control).
Life.Fec: Lifetime fecundity of one surviving female. 
Missing data: NA


Data_M.sativaFecundity_Smee.txt: contains data on lifetime fecundity counts from aphids feeding on their 'specialist' host, Medicago sativa, whilst harbouring different combinations of two facultative endosymbionts, Hamiltonella and Fukatsuia, as well as all single infections, and an uninfected line. 
Column headings:
Line: A numerical identifier given to each aphid line harbouring a different set of symbionts. 
Infection: A factor indicating what facultative symbionts were present: "0" = uninfected line; "F" = Fukatsuia only; "H" = Hamiltonella only; "HF" = coinfected with both Fukatsuia and Hamiltonella.
H.strain: A numerical identifier for each of the five strains of Hamiltonella (1 to 5), and 0 if Hamiltonella was not present in that line.
Ham: Binary yes (1) or no (0) if the species Hamiltonella was present in that aphid line (any of the five strains).
F.strain: A numerical identifier for each of the five strains of Fukatsuia (1 to 5), and 0 if Fukatsuia was not present in that line.
F.type: Binary yes (1) or no (0) if the species Fukatsuia was present in that aphid line (any of the five strains).
Block: The experiment was conducted across several temporal blocks.
Life.Fec: Lifetime fecundity of one surviving female.


Data_ParasitoidChallenge_Smee.txt: contains data on the number of aphids that were susceptible to the parasitoid wasp Aphidius ervi, whilst harbouring different combinations of two facultative endosymbionts, Hamiltonella and Fukatsuia, as well as all single infections, and an uninfected line. 
Column headings:
Line: A numerical identifier given to each aphid line harbouring a different set of symbionts. 
Infection: A factor indicating what facultative symbionts were present: "0" = uninfected line; "F" = Fukatsuia only; "H" = Hamiltonella only; "HF" = coinfected with both Fukatsuia and Hamiltonella.
H.strain: A numerical identifier for each of the five strains of Hamiltonella (1 to 5), and 0 if Hamiltonella was not present in that line.
Ham: Binary yes (1) or no (0) if the species Hamiltonella was present in that aphid line (any of the five strains).
F.strain: A numerical identifier for each of the five strains of Fukatsuia (1 to 5), and 0 if Fukatsuia was not present in that line.
F.type: Binary yes (1) or no (0) if the species Fukatsuia was present in that aphid line (any of the five strains).
Block: The experiment was conducted across several temporal blocks.
Mummies: The number of mummified aphids found at the end of the experiment, identified by the golden-brown husk that forms after successful parasitism by Aphidius ervi.
Total: The total number of aphids found at the end of the experiment, including mummified aphids, as well as those still alive and any found dead (usually dark brown/black and found on the soil).
Prop.Mummied: The proportion of aphids that were susceptible to the parasitoid Aphidius ervi and hence formed mummies after parasitism (the 'Mummies' column), out of the total number of aphids found ('Total' column). 
