# Supplementary material for: Genetic identity and genotype × genotype interactions between symbionts outweigh species level effects in an insect microbiome
Source: ISME J. 2021 Mar 12;15(9):2537–46. doi: 10.1038/s41396-021-00943-9 (PMC8397793; doi:10.1038/s41396-021-00943-9)
Supplement: Supplementary file 3 — Data_FungalChallenge [file 41396_2021_943_MOESM3_ESM.txt]

Line	Infection	H.strain	Ham	F.strain	F.type	Block	Original.no	Mummies	Prop.Mummied	Percent.Mummied
0	0	0	0	0	0	4	18	13	0.72	72
0	0	0	0	0	0	5	20	4	0.2	20
0	0	0	0	0	0	6	21	20	0.95	95
0	0	0	0	0	0	7	20	9	0.45	45
0	0	0	0	0	0	8	20	10	0.5	50
0	0	0	0	0	0	9	20	5	0.25	25
1	F	0	0	1	1	3	18	0	0	0
1	F	0	0	1	1	4	20	1	0.05	5
1	F	0	0	1	1	6	20	1	0.05	5
1	F	0	0	1	1	7	20	2	0.1	10
1	F	0	0	1	1	8	20	0	0	0
1	F	0	0	1	1	9	20	6	0.3	30
2	F	0	0	2	1	4	20	7	0.35	35
2	F	0	0	2	1	6	20	8	0.4	40
2	F	0	0	2	1	7	20	7	0.35	35
2	F	0	0	2	1	8	20	1	0.05	5
2	F	0	0	2	1	9	20	10	0.5	50
2	F	0	0	2	1	9	20	14	0.7	70
3	F	0	0	3	1	4	20	3	0.15	15
3	F	0	0	3	1	5	20	3	0.15	15
3	F	0	0	3	1	6	20	13	0.65	65
3	F	0	0	3	1	7	20	2	0.1	10
3	F	0	0	3	1	8	20	7	0.35	35
3	F	0	0	3	1	9	17	5	0.29	29
4	F	0	0	4	1	3	15	4	0.27	27
4	F	0	0	4	1	4	16	5	0.31	31
4	F	0	0	4	1	6	20	16	0.8	80
4	F	0	0	4	1	7	20	11	0.55	55
4	F	0	0	4	1	8	20	1	0.05	5
4	F	0	0	4	1	9	20	7	0.35	35
5	F	0	0	5	1	5	12	0	0	0
5	F	0	0	5	1	6	20	0	0	0
5	F	0	0	5	1	7	20	0	0	0
5	F	0	0	5	1	8	20	0	0	0
5	F	0	0	5	1	9	20	0	0	0
5	F	0	0	5	1	9	17	0	0	0
10	H	1	1	0	0	5	20	12	0.6	60
10	H	1	1	0	0	6	20	18	0.9	90
10	H	1	1	0	0	7	20	17	0.85	85
10	H	1	1	0	0	8	20	0	0	0
10	H	1	1	0	0	9	20	13	0.65	65
11	HF	1	1	1	1	4	20	3	0.15	15
11	HF	1	1	1	1	5	20	17	0.85	85
11	HF	1	1	1	1	5	20	10	0.5	50
11	HF	1	1	1	1	6	20	19	0.95	95
11	HF	1	1	1	1	7	20	9	0.45	45
11	HF	1	1	1	1	8	20	9	0.45	45
12	HF	1	1	2	1	3	20	6	0.3	30
12	HF	1	1	2	1	4	19	0	0	0
12	HF	1	1	2	1	6	20	18	0.9	90
12	HF	1	1	2	1	7	20	10	0.5	50
12	HF	1	1	2	1	8	20	1	0.05	5
13	HF	1	1	3	1	4	20	0	0	0
13	HF	1	1	3	1	6	20	15	0.75	75
13	HF	1	1	3	1	7	20	17	0.85	85
13	HF	1	1	3	1	8	20	7	0.35	35
13	HF	1	1	3	1	9	20	9	0.45	45
14	HF	1	1	4	1	4	14	3	0.21	21
14	HF	1	1	4	1	6	20	16	0.8	80
14	HF	1	1	4	1	7	20	3	0.15	15
14	HF	1	1	4	1	8	20	7	0.35	35
14	HF	1	1	4	1	9	20	1	0.05	5
15	HF	1	1	5	1	4	18	2	0.11	11
15	HF	1	1	5	1	6	20	0	0	0
15	HF	1	1	5	1	7	20	0	0	0
15	HF	1	1	5	1	8	20	0	0	0
15	HF	1	1	5	1	9	20	12	0.6	60
20	H	2	1	0	0	3	17	11	0.65	65
20	H	2	1	0	0	6	21	8	0.38	38
20	H	2	1	0	0	7	20	19	0.95	95
20	H	2	1	0	0	8	13	8	0.62	62
20	H	2	1	0	0	9	20	20	1	100
20	H	2	1	0	0	9	20	16	0.8	80
21	HF	2	1	1	1	3	15	0	0	0
21	HF	2	1	1	1	4	20	0	0	0
21	HF	2	1	1	1	6	20	18	0.9	90
21	HF	2	1	1	1	7	20	6	0.3	30
21	HF	2	1	1	1	8	20	2	0.1	10
21	HF	2	1	1	1	9	20	2	0.1	10
22	HF	2	1	2	1	3	16	3	0.19	19
22	HF	2	1	2	1	4	15	0	0	0
22	HF	2	1	2	1	6	20	10	0.5	50
22	HF	2	1	2	1	7	20	16	0.8	80
22	HF	2	1	2	1	8	20	2	0.1	10
22	HF	2	1	2	1	9	20	16	0.8	80
23	HF	2	1	3	1	3	20	4	0.2	20
23	HF	2	1	3	1	4	20	0	0	0
23	HF	2	1	3	1	5	13	8	0.62	62
23	HF	2	1	3	1	6	20	13	0.65	65
23	HF	2	1	3	1	7	20	9	0.45	45
23	HF	2	1	3	1	8	15	0	0	0
24	HF	2	1	4	1	4	20	0	0	0
24	HF	2	1	4	1	10	20	6	0.3	30
24	HF	2	1	4	1	10	20	2	0.1	10
24	HF	2	1	4	1	10	20	5	0.25	25
24	HF	2	1	4	1	10	20	7	0.35	35
24	HF	2	1	4	1	10	20	10	0.5	50
24	HF	2	1	4	1	10	20	11	0.55	55
24	HF	2	1	4	1	10	20	4	0.2	20
24	HF	2	1	4	1	10	20	8	0.4	40
25	HF	2	1	5	1	10	20	1	0.05	5
25	HF	2	1	5	1	10	20	0	0	0
25	HF	2	1	5	1	10	20	1	0.05	5
25	HF	2	1	5	1	10	20	4	0.2	20
25	HF	2	1	5	1	10	20	0	0	0
25	HF	2	1	5	1	3	10	0	0	0
25	HF	2	1	5	1	4	18	1	0.06	6
30	H	3	1	0	0	4	20	0	0	0
30	H	3	1	0	0	6	20	20	1	100
30	H	3	1	0	0	7	20	14	0.7	70
30	H	3	1	0	0	8	20	9	0.45	45
30	H	3	1	0	0	9	16	14	0.88	88
31	HF	3	1	1	1	4	18	0	0	0
31	HF	3	1	1	1	6	20	16	0.8	80
31	HF	3	1	1	1	7	20	4	0.2	20
31	HF	3	1	1	1	8	20	4	0.2	20
31	HF	3	1	1	1	9	20	15	0.75	75
32	HF	3	1	2	1	4	19	0	0	0
32	HF	3	1	2	1	6	20	7	0.35	35
32	HF	3	1	2	1	7	20	9	0.45	45
32	HF	3	1	2	1	8	20	10	0.5	50
32	HF	3	1	2	1	9	20	8	0.4	40
32	HF	3	1	2	1	9	20	7	0.35	35
33	HF	3	1	3	1	3	20	7	0.35	35
33	HF	3	1	3	1	3	16	0	0	0
33	HF	3	1	3	1	4	18	0	0	0
33	HF	3	1	3	1	6	21	10	0.48	48
33	HF	3	1	3	1	7	20	11	0.55	55
33	HF	3	1	3	1	8	20	4	0.2	20
34	HF	3	1	4	1	4	19	10	0.53	53
34	HF	3	1	4	1	6	20	10	0.5	50
34	HF	3	1	4	1	7	20	7	0.35	35
34	HF	3	1	4	1	8	17	3	0.18	18
34	HF	3	1	4	1	9	20	10	0.5	50
34	HF	3	1	4	1	9	20	15	0.75	75
35	HF	3	1	5	1	3	14	0	0	0
35	HF	3	1	5	1	3	20	0	0	0
35	HF	3	1	5	1	4	20	0	0	0
35	HF	3	1	5	1	6	20	1	0.05	5
35	HF	3	1	5	1	7	20	2	0.1	10
35	HF	3	1	5	1	8	20	0	0	0
40	H	4	1	0	0	4	17	0	0	0
40	H	4	1	0	0	6	20	16	0.8	80
40	H	4	1	0	0	7	20	14	0.7	70
40	H	4	1	0	0	8	20	6	0.3	30
40	H	4	1	0	0	9	20	19	0.95	95
40	H	4	1	0	0	9	20	6	0.3	30
41	HF	4	1	1	1	4	20	0	0	0
41	HF	4	1	1	1	6	20	0	0	0
41	HF	4	1	1	1	7	20	1	0.05	5
41	HF	4	1	1	1	8	12	2	0.17	17
41	HF	4	1	1	1	9	20	0	0	0
42	HF	4	1	2	1	4	19	0	0	0
42	HF	4	1	2	1	6	20	16	0.8	80
42	HF	4	1	2	1	7	20	0	0	0
42	HF	4	1	2	1	8	20	7	0.35	35
42	HF	4	1	2	1	9	20	12	0.6	60
43	HF	4	1	3	1	4	20	15	0.75	75
43	HF	4	1	3	1	5	20	4	0.2	20
43	HF	4	1	3	1	6	20	15	0.75	75
43	HF	4	1	3	1	7	20	8	0.4	40
43	HF	4	1	3	1	8	16	6	0.38	38
43	HF	4	1	3	1	9	20	7	0.35	35
44	HF	4	1	4	1	4	20	2	0.1	10
44	HF	4	1	4	1	5	18	13	0.72	72
44	HF	4	1	4	1	6	20	15	0.75	75
44	HF	4	1	4	1	7	20	3	0.15	15
44	HF	4	1	4	1	8	20	9	0.45	45
44	HF	4	1	4	1	9	20	10	0.5	50
45	HF	4	1	5	1	6	20	0	0	0
45	HF	4	1	5	1	7	20	0	0	0
45	HF	4	1	5	1	8	18	0	0	0
45	HF	4	1	5	1	9	20	0	0	0
50	H	5	1	0	0	3	15	13	0.87	87
50	H	5	1	0	0	4	20	3	0.15	15
50	H	5	1	0	0	6	20	19	0.95	95
50	H	5	1	0	0	7	20	9	0.45	45
50	H	5	1	0	0	8	20	15	0.75	75
50	H	5	1	0	0	9	20	14	0.7	70
50	H	5	1	0	0	9	20	18	0.9	90
51	HF	5	1	1	1	4	20	0	0	0
51	HF	5	1	1	1	6	20	9	0.45	45
51	HF	5	1	1	1	7	20	1	0.05	5
51	HF	5	1	1	1	8	20	9	0.45	45
51	HF	5	1	1	1	9	20	6	0.3	30
52	HF	5	1	2	1	4	20	4	0.2	20
52	HF	5	1	2	1	5	16	0	0	0
52	HF	5	1	2	1	6	20	5	0.25	25
52	HF	5	1	2	1	7	20	3	0.15	15
52	HF	5	1	2	1	8	20	4	0.2	20
52	HF	5	1	2	1	9	20	11	0.55	55
53	HF	5	1	3	1	4	19	0	0	0
53	HF	5	1	3	1	5	16	1	0.06	6
53	HF	5	1	3	1	6	20	8	0.4	40
53	HF	5	1	3	1	7	20	5	0.25	25
53	HF	5	1	3	1	8	14	11	0.79	79
53	HF	5	1	3	1	9	20	18	0.9	90
54	HF	5	1	4	1	3	17	0	0	0
54	HF	5	1	4	1	4	20	5	0.25	25
54	HF	5	1	4	1	6	20	13	0.65	65
54	HF	5	1	4	1	7	20	2	0.1	10
54	HF	5	1	4	1	8	20	10	0.5	50
54	HF	5	1	4	1	9	20	4	0.2	20
55	HF	5	1	5	1	4	20	0	0	0
55	HF	5	1	5	1	6	20	0	0	0
55	HF	5	1	5	1	7	20	0	0	0
55	HF	5	1	5	1	8	19	0	0	0
55	HF	5	1	5	1	9	20	0	0	0
55	HF	5	1	5	1	9	20	0	0	0
