# Supplementary material for: Genetic identity and genotype × genotype interactions between symbionts outweigh species level effects in an insect microbiome
Source: ISME J. 2021 Mar 12;15(9):2537–46. doi: 10.1038/s41396-021-00943-9 (PMC8397793; doi:10.1038/s41396-021-00943-9)
Supplement: Supplementary file 4 — Data_HeatshockSurvivalXFecundity [file 41396_2021_943_MOESM4_ESM.txt]

Infection	Line	H.strain	Ham	F.strain	F.type	Treatment	Block	8.Day.Survival	Life.Fec
0	0	0	0	0	0	C	A	9	80
0	0	0	0	0	0	C	B	9	54
0	0	0	0	0	0	C	B	10	95
0	0	0	0	0	0	C	B	10	99
0	0	0	0	0	0	C	C	10	35
0	0	0	0	0	0	C	D	9	65
0	0	0	0	0	0	C	E	10	92
0	0	0	0	0	0	C	E	9	97
0	0	0	0	0	0	E	B	7	0
0	0	0	0	0	0	E	B	7	69
0	0	0	0	0	0	E	B	4	62
0	0	0	0	0	0	E	B	8	0
0	0	0	0	0	0	E	C	2	0
0	0	0	0	0	0	E	D	9	64
0	0	0	0	0	0	E	D	8	63
0	0	0	0	0	0	E	E	1	0
0	0	0	0	0	0	E	E	6	88
F	1	0	0	1	1	C	B	9	16
F	1	0	0	1	1	C	B	9	0
F	1	0	0	1	1	C	B	8	44
F	1	0	0	1	1	C	B	7	45
F	1	0	0	1	1	C	C	10	56
F	1	0	0	1	1	C	C	7	42
F	1	0	0	1	1	C	D	9	29
F	1	0	0	1	1	C	E	8	47
F	1	0	0	1	1	C	E	10	50
F	1	0	0	1	1	E	B	2	0
F	1	0	0	1	1	E	B	2	0
F	1	0	0	1	1	E	B	2	46
F	1	0	0	1	1	E	B	0	NA
F	1	0	0	1	1	E	C	6	10
F	1	0	0	1	1	E	D	10	45
F	1	0	0	1	1	E	D	9	53
F	1	0	0	1	1	E	E	0	NA
F	1	0	0	1	1	E	E	0	NA
F	2	0	0	2	1	C	A	8	62
F	2	0	0	2	1	C	A	7	55
F	2	0	0	2	1	C	B	7	6
F	2	0	0	2	1	C	C	9	104
F	2	0	0	2	1	C	C	7	66
F	2	0	0	2	1	C	D	9	106
F	2	0	0	2	1	C	E	10	0
F	2	0	0	2	1	C	E	10	53
F	2	0	0	2	1	E	A	10	50
F	2	0	0	2	1	E	A	8	87
F	2	0	0	2	1	E	B	6	23
F	2	0	0	2	1	E	B	9	43
F	2	0	0	2	1	E	C	8	34
F	2	0	0	2	1	E	C	2	81
F	2	0	0	2	1	E	E	3	58
F	2	0	0	2	1	E	E	1	88
F	3	0	0	3	1	C	C	9	57
F	3	0	0	3	1	C	C	10	59
F	3	0	0	3	1	C	D	9	72
F	3	0	0	3	1	C	D	9	69
F	3	0	0	3	1	C	D	9	19
F	3	0	0	3	1	C	E	6	34
F	3	0	0	3	1	C	E	9	37
F	3	0	0	3	1	E	A	5	63
F	3	0	0	3	1	E	A	7	50
F	3	0	0	3	1	E	C	7	60
F	3	0	0	3	1	E	C	7	15
F	3	0	0	3	1	E	D	4	1
F	3	0	0	3	1	E	E	0	NA
F	3	0	0	3	1	E	E	2	64
F	4	0	0	4	1	C	A	7	42
F	4	0	0	4	1	C	A	10	49
F	4	0	0	4	1	C	B	8	0
F	4	0	0	4	1	C	C	10	36
F	4	0	0	4	1	C	C	9	23
F	4	0	0	4	1	C	E	10	52
F	4	0	0	4	1	E	A	8	43
F	4	0	0	4	1	E	B	6	0
F	4	0	0	4	1	E	B	4	40
F	4	0	0	4	1	E	B	6	47
F	4	0	0	4	1	E	C	3	50
F	4	0	0	4	1	E	C	8	64
F	4	0	0	4	1	E	E	0	NA
F	4	0	0	4	1	E	E	8	0
F	5	0	0	5	1	C	A	9	53
F	5	0	0	5	1	C	B	9	20
F	5	0	0	5	1	C	B	10	50
F	5	0	0	5	1	C	C	10	0
F	5	0	0	5	1	C	C	9	32
F	5	0	0	5	1	C	E	10	24
F	5	0	0	5	1	C	E	9	41
F	5	0	0	5	1	E	A	8	46
F	5	0	0	5	1	E	B	5	29
F	5	0	0	5	1	E	B	3	24
F	5	0	0	5	1	E	C	3	43
F	5	0	0	5	1	E	C	1	49
F	5	0	0	5	1	E	E	3	0
F	5	0	0	5	1	E	E	6	35
H	10	1	1	0	0	C	A	9	58
H	10	1	1	0	0	C	A	8	77
H	10	1	1	0	0	C	B	8	62
H	10	1	1	0	0	C	B	10	98
H	10	1	1	0	0	C	C	10	16
H	10	1	1	0	0	C	C	9	15
H	10	1	1	0	0	C	E	8	28
H	10	1	1	0	0	C	E	8	36
H	10	1	1	0	0	E	A	4	0
H	10	1	1	0	0	E	A	7	5
H	10	1	1	0	0	E	B	6	0
H	10	1	1	0	0	E	B	5	62
H	10	1	1	0	0	E	C	7	18
H	10	1	1	0	0	E	C	9	54
H	10	1	1	0	0	E	E	0	NA
H	10	1	1	0	0	E	E	2	16
HF	11	1	1	1	1	C	A	8	46
HF	11	1	1	1	1	C	A	8	61
HF	11	1	1	1	1	C	B	10	53
HF	11	1	1	1	1	C	D	9	42
HF	11	1	1	1	1	C	D	10	42
HF	11	1	1	1	1	C	E	6	52
HF	11	1	1	1	1	C	E	6	62
HF	11	1	1	1	1	E	A	8	55
HF	11	1	1	1	1	E	B	2	0
HF	11	1	1	1	1	E	B	5	35
HF	11	1	1	1	1	E	D	10	45
HF	11	1	1	1	1	E	D	9	66
HF	11	1	1	1	1	E	E	2	8
HF	11	1	1	1	1	E	E	7	52
HF	12	1	1	2	1	C	A	9	31
HF	12	1	1	2	1	C	A	10	68
HF	12	1	1	2	1	C	B	7	51
HF	12	1	1	2	1	C	B	10	4
HF	12	1	1	2	1	C	C	10	70
HF	12	1	1	2	1	C	C	9	47
HF	12	1	1	2	1	C	D	10	93
HF	12	1	1	2	1	C	E	8	18
HF	12	1	1	2	1	C	E	10	74
HF	12	1	1	2	1	E	A	7	88
HF	12	1	1	2	1	E	B	2	22
HF	12	1	1	2	1	E	B	7	78
HF	12	1	1	2	1	E	C	6	75
HF	12	1	1	2	1	E	D	1	0
HF	12	1	1	2	1	E	E	4	100
HF	12	1	1	2	1	E	E	8	70
HF	13	1	1	3	1	C	A	8	75
HF	13	1	1	3	1	C	A	9	46
HF	13	1	1	3	1	C	B	10	34
HF	13	1	1	3	1	C	B	10	73
HF	13	1	1	3	1	C	C	8	53
HF	13	1	1	3	1	C	C	7	41
HF	13	1	1	3	1	C	C	7	43
HF	13	1	1	3	1	C	E	8	56
HF	13	1	1	3	1	C	E	9	52
HF	13	1	1	3	1	E	A	8	41
HF	13	1	1	3	1	E	A	6	60
HF	13	1	1	3	1	E	B	5	71
HF	13	1	1	3	1	E	B	3	52
HF	13	1	1	3	1	E	C	3	3
HF	13	1	1	3	1	E	E	5	56
HF	13	1	1	3	1	E	E	5	3
HF	14	1	1	4	1	C	A	7	55
HF	14	1	1	4	1	C	A	9	43
HF	14	1	1	4	1	C	B	9	0
HF	14	1	1	4	1	C	B	10	43
HF	14	1	1	4	1	C	C	10	6
HF	14	1	1	4	1	C	C	9	37
HF	14	1	1	4	1	C	E	8	38
HF	14	1	1	4	1	C	E	8	45
HF	14	1	1	4	1	E	A	7	57
HF	14	1	1	4	1	E	A	10	51
HF	14	1	1	4	1	E	B	9	0
HF	14	1	1	4	1	E	B	9	0
HF	14	1	1	4	1	E	C	8	13
HF	14	1	1	4	1	E	E	0	NA
HF	14	1	1	4	1	E	E	5	24
HF	15	1	1	5	1	C	A	5	42
HF	15	1	1	5	1	C	A	9	64
HF	15	1	1	5	1	C	B	5	47
HF	15	1	1	5	1	C	B	10	50
HF	15	1	1	5	1	C	C	10	46
HF	15	1	1	5	1	C	C	10	43
HF	15	1	1	5	1	C	E	7	20
HF	15	1	1	5	1	C	E	9	44
HF	15	1	1	5	1	E	A	8	67
HF	15	1	1	5	1	E	A	5	78
HF	15	1	1	5	1	E	B	9	62
HF	15	1	1	5	1	E	B	5	52
HF	15	1	1	5	1	E	C	8	14
HF	15	1	1	5	1	E	E	1	17
HF	15	1	1	5	1	E	E	6	33
H	20	2	1	0	0	C	A	8	69
H	20	2	1	0	0	C	A	7	4
H	20	2	1	0	0	C	B	9	0
H	20	2	1	0	0	C	B	10	120
H	20	2	1	0	0	C	C	10	101
H	20	2	1	0	0	C	C	7	33
H	20	2	1	0	0	C	D	9	66
H	20	2	1	0	0	C	E	10	76
H	20	2	1	0	0	C	E	10	88
H	20	2	1	0	0	E	A	8	69
H	20	2	1	0	0	E	A	9	59
H	20	2	1	0	0	E	B	6	83
H	20	2	1	0	0	E	C	6	27
H	20	2	1	0	0	E	D	10	37
H	20	2	1	0	0	E	E	0	NA
H	20	2	1	0	0	E	E	5	63
HF	21	2	1	1	1	C	A	7	36
HF	21	2	1	1	1	C	B	9	59
HF	21	2	1	1	1	C	C	9	47
HF	21	2	1	1	1	C	C	9	27
HF	21	2	1	1	1	C	D	10	51
HF	21	2	1	1	1	C	E	7	0
HF	21	2	1	1	1	C	E	9	30
HF	21	2	1	1	1	E	A	8	63
HF	21	2	1	1	1	E	A	7	56
HF	21	2	1	1	1	E	A	6	54
HF	21	2	1	1	1	E	C	4	0
HF	21	2	1	1	1	E	D	9	35
HF	21	2	1	1	1	E	E	3	1
HF	21	2	1	1	1	E	E	8	6
HF	22	2	1	2	1	C	A	8	89
HF	22	2	1	2	1	C	A	10	53
HF	22	2	1	2	1	C	B	5	0
HF	22	2	1	2	1	C	B	9	40
HF	22	2	1	2	1	C	C	10	14
HF	22	2	1	2	1	C	C	9	41
HF	22	2	1	2	1	C	E	9	54
HF	22	2	1	2	1	C	E	8	87
HF	22	2	1	2	1	E	A	10	85
HF	22	2	1	2	1	E	A	5	72
HF	22	2	1	2	1	E	B	4	0
HF	22	2	1	2	1	E	B	4	20
HF	22	2	1	2	1	E	C	3	59
HF	22	2	1	2	1	E	C	2	49
HF	22	2	1	2	1	E	E	4	60
HF	22	2	1	2	1	E	E	8	76
HF	23	2	1	3	1	C	C	9	25
HF	23	2	1	3	1	C	C	10	52
HF	23	2	1	3	1	C	D	6	88
HF	23	2	1	3	1	C	D	10	76
HF	23	2	1	3	1	C	D	9	69
HF	23	2	1	3	1	C	E	8	0
HF	23	2	1	3	1	C	E	9	57
HF	23	2	1	3	1	E	C	0	NA
HF	23	2	1	3	1	E	C	0	NA
HF	23	2	1	3	1	E	D	4	87
HF	23	2	1	3	1	E	D	2	16
HF	23	2	1	3	1	E	D	9	63
HF	23	2	1	3	1	E	E	6	65
HF	23	2	1	3	1	E	E	8	38
HF	24	2	1	4	1	C	A	9	37
HF	24	2	1	4	1	C	A	9	45
HF	24	2	1	4	1	C	B	7	0
HF	24	2	1	4	1	C	C	10	55
HF	24	2	1	4	1	C	C	7	31
HF	24	2	1	4	1	C	D	8	52
HF	24	2	1	4	1	C	E	10	56
HF	24	2	1	4	1	C	E	10	68
HF	24	2	1	4	1	E	A	2	0
HF	24	2	1	4	1	E	A	5	45
HF	24	2	1	4	1	E	B	4	40
HF	24	2	1	4	1	E	C	0	NA
HF	24	2	1	4	1	E	C	2	13
HF	24	2	1	4	1	E	D	10	65
HF	24	2	1	4	1	E	D	10	67
HF	24	2	1	4	1	E	E	5	23
HF	24	2	1	4	1	E	E	9	70
HF	25	2	1	5	1	C	A	9	45
HF	25	2	1	5	1	C	A	10	6
HF	25	2	1	5	1	C	B	9	29
HF	25	2	1	5	1	C	B	8	46
HF	25	2	1	5	1	C	C	10	34
HF	25	2	1	5	1	C	D	9	38
HF	25	2	1	5	1	C	E	6	65
HF	25	2	1	5	1	C	E	8	53
HF	25	2	1	5	1	E	A	8	NA
HF	25	2	1	5	1	E	A	10	85
HF	25	2	1	5	1	E	C	1	5
HF	25	2	1	5	1	E	D	8	60
HF	25	2	1	5	1	E	D	9	56
HF	25	2	1	5	1	E	D	9	67
HF	25	2	1	5	1	E	E	4	4
HF	25	2	1	5	1	E	E	5	NA
H	30	3	1	0	0	C	A	9	79
H	30	3	1	0	0	C	A	10	71
H	30	3	1	0	0	C	B	9	70
H	30	3	1	0	0	C	C	9	59
H	30	3	1	0	0	C	C	9	20
H	30	3	1	0	0	C	D	10	74
H	30	3	1	0	0	C	E	6	78
H	30	3	1	0	0	C	E	10	39
H	30	3	1	0	0	E	A	9	23
H	30	3	1	0	0	E	B	8	72
H	30	3	1	0	0	E	C	0	NA
H	30	3	1	0	0	E	C	4	21
H	30	3	1	0	0	E	D	10	32
H	30	3	1	0	0	E	D	8	71
H	30	3	1	0	0	E	E	0	NA
H	30	3	1	0	0	E	E	6	24
HF	31	3	1	1	1	C	A	8	47
HF	31	3	1	1	1	C	A	6	29
HF	31	3	1	1	1	C	B	10	44
HF	31	3	1	1	1	C	C	8	0
HF	31	3	1	1	1	C	C	9	37
HF	31	3	1	1	1	C	D	10	59
HF	31	3	1	1	1	C	E	8	33
HF	31	3	1	1	1	C	E	6	33
HF	31	3	1	1	1	E	A	0	NA
HF	31	3	1	1	1	E	B	0	NA
HF	31	3	1	1	1	E	C	3	22
HF	31	3	1	1	1	E	D	9	3
HF	31	3	1	1	1	E	D	10	50
HF	31	3	1	1	1	E	D	8	12
HF	31	3	1	1	1	E	D	9	2
HF	31	3	1	1	1	E	E	0	NA
HF	31	3	1	1	1	E	E	5	15
HF	32	3	1	2	1	C	A	7	52
HF	32	3	1	2	1	C	A	8	78
HF	32	3	1	2	1	C	B	8	29
HF	32	3	1	2	1	C	B	8	54
HF	32	3	1	2	1	C	C	10	92
HF	32	3	1	2	1	C	D	10	42
HF	32	3	1	2	1	C	E	5	36
HF	32	3	1	2	1	C	E	9	51
HF	32	3	1	2	1	E	A	0	NA
HF	32	3	1	2	1	E	A	0	NA
HF	32	3	1	2	1	E	B	3	76
HF	32	3	1	2	1	E	B	5	0
HF	32	3	1	2	1	E	D	9	77
HF	32	3	1	2	1	E	D	4	18
HF	32	3	1	2	1	E	D	8	63
HF	32	3	1	2	1	E	E	0	NA
HF	32	3	1	2	1	E	E	1	85
HF	33	3	1	3	1	C	A	9	43
HF	33	3	1	3	1	C	A	8	59
HF	33	3	1	3	1	C	B	9	60
HF	33	3	1	3	1	C	B	9	34
HF	33	3	1	3	1	C	C	8	74
HF	33	3	1	3	1	C	C	8	79
HF	33	3	1	3	1	C	D	10	56
HF	33	3	1	3	1	C	E	4	76
HF	33	3	1	3	1	C	E	9	16
HF	33	3	1	3	1	E	A	0	NA
HF	33	3	1	3	1	E	A	0	NA
HF	33	3	1	3	1	E	B	10	37
HF	33	3	1	3	1	E	B	6	59
HF	33	3	1	3	1	E	C	2	0
HF	33	3	1	3	1	E	D	9	57
HF	33	3	1	3	1	E	D	7	89
HF	33	3	1	3	1	E	E	6	74
HF	33	3	1	3	1	E	E	2	50
HF	34	3	1	4	1	C	A	9	57
HF	34	3	1	4	1	C	A	8	45
HF	34	3	1	4	1	C	C	10	59
HF	34	3	1	4	1	C	D	9	58
HF	34	3	1	4	1	C	D	8	52
HF	34	3	1	4	1	C	E	8	27
HF	34	3	1	4	1	C	E	9	43
HF	34	3	1	4	1	E	A	0	NA
HF	34	3	1	4	1	E	C	1	21
HF	34	3	1	4	1	E	D	9	50
HF	34	3	1	4	1	E	D	7	73
HF	34	3	1	4	1	E	D	0	NA
HF	34	3	1	4	1	E	D	8	87
HF	34	3	1	4	1	E	E	3	66
HF	34	3	1	4	1	E	E	3	71
HF	35	3	1	5	1	C	A	7	64
HF	35	3	1	5	1	C	A	8	49
HF	35	3	1	5	1	C	C	10	0
HF	35	3	1	5	1	C	C	9	38
HF	35	3	1	5	1	C	D	9	36
HF	35	3	1	5	1	C	E	7	39
HF	35	3	1	5	1	C	E	8	0
HF	35	3	1	5	1	E	A	0	NA
HF	35	3	1	5	1	E	A	1	42
HF	35	3	1	5	1	E	C	6	42
HF	35	3	1	5	1	E	C	0	NA
HF	35	3	1	5	1	E	D	2	37
HF	35	3	1	5	1	E	D	6	48
HF	35	3	1	5	1	E	D	4	53
HF	35	3	1	5	1	E	E	0	NA
HF	35	3	1	5	1	E	E	4	0
H	40	4	1	0	0	C	A	9	77
H	40	4	1	0	0	C	A	10	2
H	40	4	1	0	0	C	B	6	76
H	40	4	1	0	0	C	B	10	85
H	40	4	1	0	0	C	C	10	0
H	40	4	1	0	0	C	C	6	86
H	40	4	1	0	0	C	E	10	105
H	40	4	1	0	0	C	E	9	92
H	40	4	1	0	0	E	A	5	14
H	40	4	1	0	0	E	A	0	NA
H	40	4	1	0	0	E	B	5	70
H	40	4	1	0	0	E	B	8	87
H	40	4	1	0	0	E	C	7	98
H	40	4	1	0	0	E	C	7	74
H	40	4	1	0	0	E	E	1	0
H	40	4	1	0	0	E	E	6	0
HF	41	4	1	1	1	C	A	9	35
HF	41	4	1	1	1	C	A	9	38
HF	41	4	1	1	1	C	B	10	40
HF	41	4	1	1	1	C	B	9	11
HF	41	4	1	1	1	C	D	10	43
HF	41	4	1	1	1	C	E	5	12
HF	41	4	1	1	1	C	E	7	30
HF	41	4	1	1	1	E	A	2	25
HF	41	4	1	1	1	E	A	0	NA
HF	41	4	1	1	1	E	B	6	38
HF	41	4	1	1	1	E	B	9	39
HF	41	4	1	1	1	E	C	2	1
HF	41	4	1	1	1	E	D	9	39
HF	41	4	1	1	1	E	E	0	NA
HF	41	4	1	1	1	E	E	1	39
HF	42	4	1	2	1	C	A	10	35
HF	42	4	1	2	1	C	A	8	0
HF	42	4	1	2	1	C	B	7	52
HF	42	4	1	2	1	C	B	9	38
HF	42	4	1	2	1	C	C	8	0
HF	42	4	1	2	1	C	C	8	53
HF	42	4	1	2	1	C	D	8	88
HF	42	4	1	2	1	C	E	10	24
HF	42	4	1	2	1	C	E	9	47
HF	42	4	1	2	1	E	A	3	57
HF	42	4	1	2	1	E	A	2	56
HF	42	4	1	2	1	E	B	9	81
HF	42	4	1	2	1	E	C	5	6
HF	42	4	1	2	1	E	D	8	69
HF	42	4	1	2	1	E	E	0	NA
HF	42	4	1	2	1	E	E	0	NA
HF	43	4	1	3	1	C	A	9	47
HF	43	4	1	3	1	C	A	9	9
HF	43	4	1	3	1	C	B	8	3
HF	43	4	1	3	1	C	C	8	18
HF	43	4	1	3	1	C	C	9	47
HF	43	4	1	3	1	C	D	9	44
HF	43	4	1	3	1	C	E	10	92
HF	43	4	1	3	1	C	E	8	60
HF	43	4	1	3	1	E	A	4	56
HF	43	4	1	3	1	E	A	2	0
HF	43	4	1	3	1	E	B	9	23
HF	43	4	1	3	1	E	C	8	65
HF	43	4	1	3	1	E	C	4	51
HF	43	4	1	3	1	E	D	9	76
HF	43	4	1	3	1	E	E	5	96
HF	43	4	1	3	1	E	E	2	0
HF	44	4	1	4	1	C	A	8	0
HF	44	4	1	4	1	C	A	10	39
HF	44	4	1	4	1	C	B	7	30
HF	44	4	1	4	1	C	B	8	36
HF	44	4	1	4	1	C	C	9	24
HF	44	4	1	4	1	C	C	8	46
HF	44	4	1	4	1	C	E	8	56
HF	44	4	1	4	1	C	E	9	54
HF	44	4	1	4	1	E	A	1	0
HF	44	4	1	4	1	E	B	7	5
HF	44	4	1	4	1	E	B	6	0
HF	44	4	1	4	1	E	B	8	35
HF	44	4	1	4	1	E	C	1	25
HF	44	4	1	4	1	E	E	5	0
HF	45	4	1	5	1	C	C	8	14
HF	45	4	1	5	1	C	D	10	57
HF	45	4	1	5	1	C	D	10	38
HF	45	4	1	5	1	C	D	7	43
HF	45	4	1	5	1	C	D	10	50
HF	45	4	1	5	1	C	E	10	30
HF	45	4	1	5	1	C	E	9	24
HF	45	4	1	5	1	E	C	8	48
HF	45	4	1	5	1	E	D	10	32
HF	45	4	1	5	1	E	D	10	57
HF	45	4	1	5	1	E	D	8	48
HF	45	4	1	5	1	E	D	6	55
HF	45	4	1	5	1	E	E	1	0
HF	45	4	1	5	1	E	E	3	7
H	50	5	1	0	0	C	A	6	77
H	50	5	1	0	0	C	A	10	114
H	50	5	1	0	0	C	B	9	102
H	50	5	1	0	0	C	B	10	89
H	50	5	1	0	0	C	C	10	70
H	50	5	1	0	0	C	C	9	27
H	50	5	1	0	0	C	E	9	106
H	50	5	1	0	0	C	E	10	72
H	50	5	1	0	0	E	A	10	82
H	50	5	1	0	0	E	A	2	0
H	50	5	1	0	0	E	B	8	0
H	50	5	1	0	0	E	B	8	0
H	50	5	1	0	0	E	C	8	81
H	50	5	1	0	0	E	C	8	3
H	50	5	1	0	0	E	E	4	2
H	50	5	1	0	0	E	E	4	113
HF	51	5	1	1	1	C	A	10	21
HF	51	5	1	1	1	C	B	7	37
HF	51	5	1	1	1	C	B	5	27
HF	51	5	1	1	1	C	B	9	30
HF	51	5	1	1	1	C	C	10	7
HF	51	5	1	1	1	C	C	8	0
HF	51	5	1	1	1	C	E	7	26
HF	51	5	1	1	1	C	E	10	45
HF	51	5	1	1	1	E	A	2	3
HF	51	5	1	1	1	E	B	10	43
HF	51	5	1	1	1	E	B	8	25
HF	51	5	1	1	1	E	C	8	33
HF	51	5	1	1	1	E	C	7	32
HF	51	5	1	1	1	E	E	3	40
HF	51	5	1	1	1	E	E	1	0
HF	52	5	1	2	1	C	A	9	87
HF	52	5	1	2	1	C	B	8	43
HF	52	5	1	2	1	C	B	7	31
HF	52	5	1	2	1	C	C	6	56
HF	52	5	1	2	1	C	C	8	38
HF	52	5	1	2	1	C	E	7	52
HF	52	5	1	2	1	C	E	10	58
HF	52	5	1	2	1	E	B	7	51
HF	52	5	1	2	1	E	B	6	10
HF	52	5	1	2	1	E	B	6	92
HF	52	5	1	2	1	E	B	6	0
HF	52	5	1	2	1	E	C	7	56
HF	52	5	1	2	1	E	C	9	45
HF	52	5	1	2	1	E	E	5	66
HF	52	5	1	2	1	E	E	7	7
HF	53	5	1	3	1	C	A	7	77
HF	53	5	1	3	1	C	A	10	50
HF	53	5	1	3	1	C	B	7	39
HF	53	5	1	3	1	C	B	7	0
HF	53	5	1	3	1	C	C	10	58
HF	53	5	1	3	1	C	C	9	71
HF	53	5	1	3	1	C	E	9	58
HF	53	5	1	3	1	C	E	10	46
HF	53	5	1	3	1	E	A	1	40
HF	53	5	1	3	1	E	A	1	0
HF	53	5	1	3	1	E	B	8	56
HF	53	5	1	3	1	E	B	8	3
HF	53	5	1	3	1	E	C	9	65
HF	53	5	1	3	1	E	C	9	67
HF	53	5	1	3	1	E	E	3	16
HF	53	5	1	3	1	E	E	1	0
HF	54	5	1	4	1	C	A	8	34
HF	54	5	1	4	1	C	A	9	29
HF	54	5	1	4	1	C	B	8	36
HF	54	5	1	4	1	C	C	9	44
HF	54	5	1	4	1	C	C	7	44
HF	54	5	1	4	1	C	D	10	37
HF	54	5	1	4	1	C	E	8	34
HF	54	5	1	4	1	C	E	8	23
HF	54	5	1	4	1	E	A	0	NA
HF	54	5	1	4	1	E	A	8	43
HF	54	5	1	4	1	E	B	9	56
HF	54	5	1	4	1	E	C	7	26
HF	54	5	1	4	1	E	D	4	7
HF	54	5	1	4	1	E	D	9	39
HF	54	5	1	4	1	E	E	2	17
HF	54	5	1	4	1	E	E	5	43
HF	55	5	1	5	1	C	A	9	46
HF	55	5	1	5	1	C	A	9	43
HF	55	5	1	5	1	C	B	10	24
HF	55	5	1	5	1	C	B	9	32
HF	55	5	1	5	1	C	C	9	36
HF	55	5	1	5	1	C	C	8	20
HF	55	5	1	5	1	C	D	9	45
HF	55	5	1	5	1	C	E	6	48
HF	55	5	1	5	1	C	E	7	39
HF	55	5	1	5	1	E	A	2	7
HF	55	5	1	5	1	E	A	0	NA
HF	55	5	1	5	1	E	B	6	46
HF	55	5	1	5	1	E	B	5	43
HF	55	5	1	5	1	E	C	5	33
HF	55	5	1	5	1	E	D	9	44
HF	55	5	1	5	1	E	E	10	59
HF	55	5	1	5	1	E	E	2	0
