# Supplementary material for: Genetic identity and genotype × genotype interactions between symbionts outweigh species level effects in an insect microbiome
Source: ISME J. 2021 Mar 12;15(9):2537–46. doi: 10.1038/s41396-021-00943-9 (PMC8397793; doi:10.1038/s41396-021-00943-9)
Supplement: Supplementary file 5 — Data_M.sativaFecundity [file 41396_2021_943_MOESM5_ESM.txt]

Line	Infection	H.strain	Ham	F.strain	F.type	Block	Life.Fec
0	0	0	0	0	0	1	96
0	0	0	0	0	0	1	60
0	0	0	0	0	0	2	54
0	0	0	0	0	0	2	2
0	0	0	0	0	0	3	15
0	0	0	0	0	0	3	49
0	0	0	0	0	0	4	73
1	F	0	0	1	1	1	24
1	F	0	0	1	1	1	28
1	F	0	0	1	1	2	9
1	F	0	0	1	1	2	9
1	F	0	0	1	1	3	20
1	F	0	0	1	1	4	25
2	F	0	0	2	1	1	43
2	F	0	0	2	1	2	65
2	F	0	0	2	1	2	69
2	F	0	0	2	1	4	37
2	F	0	0	2	1	4	42
2	F	0	0	2	1	4	27
3	F	0	0	3	1	1	41
3	F	0	0	3	1	1	49
3	F	0	0	3	1	2	16
3	F	0	0	3	1	3	20
3	F	0	0	3	1	3	34
3	F	0	0	3	1	4	48
4	F	0	0	4	1	1	29
4	F	0	0	4	1	1	24
4	F	0	0	4	1	2	33
4	F	0	0	4	1	2	7
4	F	0	0	4	1	3	11
4	F	0	0	4	1	3	36
5	F	0	0	5	1	1	25
5	F	0	0	5	1	1	7
5	F	0	0	5	1	2	22
5	F	0	0	5	1	2	10
5	F	0	0	5	1	3	29
5	F	0	0	5	1	4	8
10	H	1	1	0	0	1	49
10	H	1	1	0	0	1	35
10	H	1	1	0	0	2	62
10	H	1	1	0	0	2	28
10	H	1	1	0	0	3	52
10	H	1	1	0	0	3	32
11	HF	1	1	1	1	1	29
11	HF	1	1	1	1	1	32
11	HF	1	1	1	1	2	13
11	HF	1	1	1	1	2	0
11	HF	1	1	1	1	3	12
11	HF	1	1	1	1	3	38
12	HF	1	1	2	1	1	44
12	HF	1	1	2	1	1	43
12	HF	1	1	2	1	2	0
12	HF	1	1	2	1	2	77
12	HF	1	1	2	1	3	53
12	HF	1	1	2	1	3	19
13	HF	1	1	3	1	2	10
13	HF	1	1	3	1	2	13
13	HF	1	1	3	1	3	31
13	HF	1	1	3	1	3	35
13	HF	1	1	3	1	4	10
13	HF	1	1	3	1	4	16
14	HF	1	1	4	1	2	17
14	HF	1	1	4	1	2	16
14	HF	1	1	4	1	3	44
14	HF	1	1	4	1	3	24
14	HF	1	1	4	1	4	26
14	HF	1	1	4	1	4	9
15	HF	1	1	5	1	1	18
15	HF	1	1	5	1	1	13
15	HF	1	1	5	1	2	0
15	HF	1	1	5	1	2	3
15	HF	1	1	5	1	3	29
15	HF	1	1	5	1	3	16
20	H	2	1	0	0	1	68
20	H	2	1	0	0	2	56
20	H	2	1	0	0	2	2
20	H	2	1	0	0	3	60
20	H	2	1	0	0	3	69
20	H	2	1	0	0	4	8
21	HF	2	1	1	1	1	10
21	HF	2	1	1	1	1	13
21	HF	2	1	1	1	2	17
21	HF	2	1	1	1	3	30
21	HF	2	1	1	1	3	10
21	HF	2	1	1	1	4	12
22	HF	2	1	2	1	1	30
22	HF	2	1	2	1	1	29
22	HF	2	1	2	1	2	35
22	HF	2	1	2	1	2	46
22	HF	2	1	2	1	3	23
22	HF	2	1	2	1	3	43
23	HF	2	1	3	1	3	39
23	HF	2	1	3	1	3	15
23	HF	2	1	3	1	4	12
23	HF	2	1	3	1	4	20
23	HF	2	1	3	1	4	46
23	HF	2	1	3	1	4	30
24	HF	2	1	4	1	1	14
24	HF	2	1	4	1	1	29
24	HF	2	1	4	1	2	0
24	HF	2	1	4	1	2	29
24	HF	2	1	4	1	3	12
24	HF	2	1	4	1	4	17
25	HF	2	1	5	1	1	36
25	HF	2	1	5	1	1	18
25	HF	2	1	5	1	2	19
25	HF	2	1	5	1	2	14
25	HF	2	1	5	1	3	5
25	HF	2	1	5	1	3	25
30	H	3	1	0	0	2	29
30	H	3	1	0	0	2	20
30	H	3	1	0	0	3	22
30	H	3	1	0	0	3	2
30	H	3	1	0	0	4	49
30	H	3	1	0	0	4	37
31	HF	3	1	1	1	1	23
31	HF	3	1	1	1	2	8
31	HF	3	1	1	1	3	29
31	HF	3	1	1	1	4	31
31	HF	3	1	1	1	4	5
31	HF	3	1	1	1	4	32
32	HF	3	1	2	1	1	47
32	HF	3	1	2	1	1	38
32	HF	3	1	2	1	2	51
32	HF	3	1	2	1	2	11
32	HF	3	1	2	1	3	44
32	HF	3	1	2	1	3	64
33	HF	3	1	3	1	1	25
33	HF	3	1	3	1	1	41
33	HF	3	1	3	1	2	24
33	HF	3	1	3	1	2	47
33	HF	3	1	3	1	3	18
33	HF	3	1	3	1	3	31
34	HF	3	1	4	1	1	26
34	HF	3	1	4	1	2	29
34	HF	3	1	4	1	2	32
34	HF	3	1	4	1	3	43
34	HF	3	1	4	1	4	21
34	HF	3	1	4	1	4	8
35	HF	3	1	5	1	1	14
35	HF	3	1	5	1	1	27
35	HF	3	1	5	1	2	48
35	HF	3	1	5	1	3	13
35	HF	3	1	5	1	3	29
35	HF	3	1	5	1	4	6
40	H	4	1	0	0	1	88
40	H	4	1	0	0	1	39
40	H	4	1	0	0	2	51
40	H	4	1	0	0	2	62
40	H	4	1	0	0	3	81
40	H	4	1	0	0	3	59
41	HF	4	1	1	1	2	7
41	HF	4	1	1	1	3	17
41	HF	4	1	1	1	4	6
41	HF	4	1	1	1	4	4
41	HF	4	1	1	1	4	14
41	HF	4	1	1	1	4	13
42	HF	4	1	2	1	1	54
42	HF	4	1	2	1	1	39
42	HF	4	1	2	1	2	42
42	HF	4	1	2	1	2	60
42	HF	4	1	2	1	3	50
42	HF	4	1	2	1	3	45
43	HF	4	1	3	1	1	38
43	HF	4	1	3	1	2	0
43	HF	4	1	3	1	2	3
43	HF	4	1	3	1	3	22
43	HF	4	1	3	1	4	20
43	HF	4	1	3	1	4	27
44	HF	4	1	4	1	1	29
44	HF	4	1	4	1	1	22
44	HF	4	1	4	1	2	30
44	HF	4	1	4	1	2	13
44	HF	4	1	4	1	3	15
44	HF	4	1	4	1	3	29
45	HF	4	1	5	1	3	14
45	HF	4	1	5	1	3	22
45	HF	4	1	5	1	4	14
45	HF	4	1	5	1	4	14
45	HF	4	1	5	1	4	4
50	H	5	1	0	0	1	44
50	H	5	1	0	0	1	61
50	H	5	1	0	0	2	18
50	H	5	1	0	0	2	53
50	H	5	1	0	0	3	15
50	H	5	1	0	0	4	29
51	HF	5	1	1	1	1	8
51	HF	5	1	1	1	1	17
51	HF	5	1	1	1	2	9
51	HF	5	1	1	1	3	24
51	HF	5	1	1	1	3	37
51	HF	5	1	1	1	4	12
52	HF	5	1	2	1	1	30
52	HF	5	1	2	1	1	42
52	HF	5	1	2	1	2	48
52	HF	5	1	2	1	4	42
52	HF	5	1	2	1	4	36
52	HF	5	1	2	1	4	42
53	HF	5	1	3	1	1	44
53	HF	5	1	3	1	1	35
53	HF	5	1	3	1	2	18
53	HF	5	1	3	1	3	50
53	HF	5	1	3	1	3	16
53	HF	5	1	3	1	4	33
54	HF	5	1	4	1	1	19
54	HF	5	1	4	1	1	29
54	HF	5	1	4	1	2	13
54	HF	5	1	4	1	2	11
54	HF	5	1	4	1	3	21
54	HF	5	1	4	1	3	30
55	HF	5	1	5	1	1	13
55	HF	5	1	5	1	1	9
55	HF	5	1	5	1	2	12
55	HF	5	1	5	1	2	8
55	HF	5	1	5	1	3	11
55	HF	5	1	5	1	3	25
