# Supplementary material for: Genetic identity and genotype × genotype interactions between symbionts outweigh species level effects in an insect microbiome
Source: ISME J. 2021 Mar 12;15(9):2537–46. doi: 10.1038/s41396-021-00943-9 (PMC8397793; doi:10.1038/s41396-021-00943-9)
Supplement: Supplementary file 6 — Data_ParasitoidChallenge [file 41396_2021_943_MOESM6_ESM.txt]

Line	Infection	H.strain	Ham	F.strain	F.type	Block	Mummies	Total	Prop.Mummied
0	0	0	0	0	0	1	24	28	0.86
0	0	0	0	0	0	2	3	27	0.11
0	0	0	0	0	0	3	0	23	0
0	0	0	0	0	0	3	0	25	0
0	0	0	0	0	0	4	2	25	0.08
0	0	0	0	0	0	4	6	20	0.3
1	F	0	0	1	1	1	18	19	0.95
1	F	0	0	1	1	3	20	24	0.83
1	F	0	0	1	1	3	23	26	0.88
1	F	0	0	1	1	4	28	29	0.97
2	F	0	0	2	1	1	0	28	0
2	F	0	0	2	1	3	0	21	0
2	F	0	0	2	1	3	0	24	0
2	F	0	0	2	1	4	0	25	0
3	F	0	0	3	1	1	0	28	0
3	F	0	0	3	1	2	4	25	0.16
3	F	0	0	3	1	3	0	22	0
3	F	0	0	3	1	3	0	21	0
3	F	0	0	3	1	4	0	28	0
4	F	0	0	4	1	1	5	19	0.26
4	F	0	0	4	1	3	0	25	0
4	F	0	0	4	1	3	0	25	0
4	F	0	0	4	1	4	21	30	0.7
5	F	0	0	5	1	1	2	26	0.08
5	F	0	0	5	1	2	0	25	0
5	F	0	0	5	1	3	25	26	0.96
5	F	0	0	5	1	3	11	23	0.48
5	F	0	0	5	1	4	11	21	0.52
10	H	1	1	0	0	1	0	30	0
10	H	1	1	0	0	3	0	24	0
10	H	1	1	0	0	3	0	21	0
10	H	1	1	0	0	4	0	28	0
11	HF	1	1	1	1	1	0	24	0
11	HF	1	1	1	1	2	0	27	0
11	HF	1	1	1	1	3	0	20	0
11	HF	1	1	1	1	3	0	23	0
11	HF	1	1	1	1	4	0	25	0
12	HF	1	1	2	1	1	0	25	0
12	HF	1	1	2	1	3	0	26	0
12	HF	1	1	2	1	3	0	26	0
12	HF	1	1	2	1	4	0	22	0
13	HF	1	1	3	1	1	0	25	0
13	HF	1	1	3	1	2	0	26	0
13	HF	1	1	3	1	3	0	22	0
13	HF	1	1	3	1	3	0	23	0
13	HF	1	1	3	1	4	0	28	0
14	HF	1	1	4	1	1	0	28	0
14	HF	1	1	4	1	2	0	26	0
14	HF	1	1	4	1	3	0	25	0
14	HF	1	1	4	1	3	0	19	0
14	HF	1	1	4	1	4	0	27	0
15	HF	1	1	5	1	1	0	21	0
15	HF	1	1	5	1	3	0	18	0
15	HF	1	1	5	1	3	0	18	0
15	HF	1	1	5	1	4	0	23	0
20	H	2	1	0	0	1	0	26	0
20	H	2	1	0	0	2	0	27	0
20	H	2	1	0	0	3	0	24	0
20	H	2	1	0	0	3	0	25	0
20	H	2	1	0	0	4	0	25	0
21	HF	2	1	1	1	1	0	26	0
21	HF	2	1	1	1	3	0	26	0
21	HF	2	1	1	1	3	0	26	0
21	HF	2	1	1	1	4	0	23	0
22	HF	2	1	2	1	1	0	19	0
22	HF	2	1	2	1	2	0	26	0
22	HF	2	1	2	1	3	0	24	0
22	HF	2	1	2	1	3	0	21	0
22	HF	2	1	2	1	4	0	28	0
23	HF	2	1	3	1	3	0	20	0
23	HF	2	1	3	1	3	0	20	0
23	HF	2	1	3	1	4	0	26	0
23	HF	2	1	3	1	4	0	18	0
24	HF	2	1	4	1	1	0	24	0
24	HF	2	1	4	1	3	0	18	0
24	HF	2	1	4	1	3	0	26	0
24	HF	2	1	4	1	4	0	24	0
25	HF	2	1	5	1	2	0	24	0
25	HF	2	1	5	1	3	0	24	0
25	HF	2	1	5	1	3	0	28	0
25	HF	2	1	5	1	4	0	17	0
30	H	3	1	0	0	1	0	20	0
30	H	3	1	0	0	3	0	28	0
30	H	3	1	0	0	3	0	30	0
30	H	3	1	0	0	4	0	22	0
31	HF	3	1	1	1	1	1	26	0.04
31	HF	3	1	1	1	2	0	30	0
31	HF	3	1	1	1	3	0	27	0
31	HF	3	1	1	1	3	0	26	0
31	HF	3	1	1	1	4	0	28	0
32	HF	3	1	2	1	1	0	24	0
32	HF	3	1	2	1	3	0	20	0
32	HF	3	1	2	1	3	0	25	0
32	HF	3	1	2	1	4	0	27	0
33	HF	3	1	3	1	1	0	27	0
33	HF	3	1	3	1	2	0	30	0
33	HF	3	1	3	1	3	0	25	0
33	HF	3	1	3	1	3	0	28	0
33	HF	3	1	3	1	4	0	21	0
34	HF	3	1	4	1	1	0	24	0
34	HF	3	1	4	1	2	0	22	0
34	HF	3	1	4	1	3	0	19	0
34	HF	3	1	4	1	3	0	16	0
34	HF	3	1	4	1	4	0	26	0
35	HF	3	1	5	1	2	0	26	0
35	HF	3	1	5	1	3	0	21	0
35	HF	3	1	5	1	4	0	19	0
35	HF	3	1	5	1	4	0	22	0
40	H	4	1	0	0	1	5	22	0.23
40	H	4	1	0	0	2	0	28	0
40	H	4	1	0	0	3	0	27	0
40	H	4	1	0	0	3	1	20	0.05
40	H	4	1	0	0	4	6	25	0.24
41	HF	4	1	1	1	1	1	22	0.05
41	HF	4	1	1	1	3	0	26	0
41	HF	4	1	1	1	3	0	26	0
41	HF	4	1	1	1	4	0	27	0
42	HF	4	1	2	1	1	6	27	0.22
42	HF	4	1	2	1	2	8	24	0.33
42	HF	4	1	2	1	3	2	29	0.07
42	HF	4	1	2	1	3	0	24	0
42	HF	4	1	2	1	4	0	26	0
43	HF	4	1	3	1	1	5	18	0.28
43	HF	4	1	3	1	2	4	23	0.17
43	HF	4	1	3	1	3	4	28	0.14
43	HF	4	1	3	1	3	6	29	0.21
43	HF	4	1	3	1	4	11	28	0.39
44	HF	4	1	4	1	1	4	28	0.14
44	HF	4	1	4	1	3	0	27	0
44	HF	4	1	4	1	3	1	30	0.03
44	HF	4	1	4	1	4	0	21	0
45	HF	4	1	5	1	3	13	28	0.46
45	HF	4	1	5	1	3	0	23	0
45	HF	4	1	5	1	4	4	21	0.19
50	H	5	1	0	0	1	11	27	0.41
50	H	5	1	0	0	3	0	27	0
50	H	5	1	0	0	3	0	27	0
50	H	5	1	0	0	4	0	30	0
51	HF	5	1	1	1	2	22	29	0.76
51	HF	5	1	1	1	3	14	27	0.52
51	HF	5	1	1	1	3	18	25	0.72
51	HF	5	1	1	1	4	8	20	0.4
52	HF	5	1	2	1	1	15	22	0.68
52	HF	5	1	2	1	3	0	25	0
52	HF	5	1	2	1	3	0	26	0
52	HF	5	1	2	1	4	0	19	0
53	HF	5	1	3	1	1	0	21	0
53	HF	5	1	3	1	3	0	16	0
53	HF	5	1	3	1	3	2	23	0.09
53	HF	5	1	3	1	4	0	21	0
54	HF	5	1	4	1	1	3	18	0.17
54	HF	5	1	4	1	2	0	30	0
54	HF	5	1	4	1	3	0	20	0
54	HF	5	1	4	1	3	0	29	0
54	HF	5	1	4	1	4	0	24	0
55	HF	5	1	5	1	1	3	24	0.13
55	HF	5	1	5	1	2	8	28	0.29
55	HF	5	1	5	1	3	1	24	0.04
55	HF	5	1	5	1	3	8	21	0.38
55	HF	5	1	5	1	4	4	27	0.15
